# Supplementary material for: Interfacial Effect on Photo-Modulated Magnetic Properties of Core/Shell-Structured NiFe/NiFe2O4 Nanoparticles
Source: Materials (Basel). 2022 Feb 11;15(4):1347. doi: 10.3390/ma15041347 (PMC8876216; doi:10.3390/ma15041347)
Supplement: Supplementary file 1 [file materials-15-01347-s001.zip]

Archive with 1 entries (1 files):
- materials-1559193-supplementary.pdf
